# Supplementary material for: Neonatal Antibiotic Treatment Is Associated With an Altered Circulating Immune Marker Profile at 1 Year of Age
Source: Front Immunol. 2020 Jan 10;10:2939. doi: 10.3389/fimmu.2019.02939 (PMC6970186; doi:10.3389/fimmu.2019.02939)
Supplement: Supplementary file 1 [file Table_1.XLSX]

## Sheet: Blad1
immune marker			total n= 149			AB+ vs AB-				Doctors diagnosed eczema				Wheezing (adjusted for AB)				colics (adjusted for AB)
							95%CI				95%CI				95%CI				95%CI
unit	transformation	marker	%OOR	mean	sd	β	lower	upper	p-value	β	lower	upper	p-value	β	lower	upper	p-value	β	lower	upper	p-value
pg/ml	log-transformed	IL-1RA	18.8	267	534	1.1446	0.843898	1.55244		0.644741	0.288689	1.43993		0.848764	0.478549	1.50538		1.77789	0.865321	3.65287
pg/ml	log-transformed	IL-1b	15.4	1.3	1.2	0.750064	0.520358	1.08117		0.978884	0.637709	1.50259		1.17819	0.867718	1.59976		1.0177	0.690947	1.49899
pg/ml	log-transformed	IL-4	38.9	0.4	0.3	0.88248	0.61597	1.2643		1.24672	0.743873	2.0895		1.1015	0.762327	1.59158		1.21494	0.758051	1.94719
pg/ml	log-transformed	IL-5	25.5	7.7	8.8	1.23492	0.789712	1.93113		0.642031	0.388387	1.06132		1.07878	0.750853	1.54993		1.09698	0.693358	1.73556
pg/ml	log-transformed	IL-6	35.6	3.1	6.8	1.23492	0.789712	1.93113		0.970001	0.515882	1.82387		0.896616	0.571483	1.40673		0.910942	0.510228	1.62636
pg/ml	log-transformed	IL-10	0.0	23	25	1.06652	0.759532	1.4976		0.54994	0.344101	0.878909		0.918175	0.652189	1.29264		1.16608	0.756535	1.79733
pg/ml	log-transformed	IL-12	26.2	5.7	3.9	0.630947	0.445354	0.893881	0.00992	1.09488	0.662577	1.80926		1.26735	0.893829	1.79695		1.34059	0.861537	2.08601
pg/ml	log-transformed	IL-13	5.4	24	29	1.31441	0.922779	1.87224		0.52262	0.319687	0.854371		0.892818	0.625225	1.27494		1.21405	0.773712	1.90498
pg/ml	log-transformed	IL-17	81.9	5.4	2.2	0.829672	0.666376	1.03298		0.830651	0.6089	1.13316	0.01	0.812232	0.652872	1.01049		1.04026	0.786408	1.37604
pg/ml	log-transformed	IL-17F	78.5	37	75	0.866526	0.682373	1.10038		0.868536	0.61961	1.21747		1.29836	1.02426	1.64581		1.51887	1.12829	2.04466	0.00617
pg/ml	log-transformed	IL-18	0.0	225	177	0.92594	0.725553	1.18167		0.867055	0.614953	1.22251		1.08724	0.850508	1.38987		1.184	0.868291	1.6145
pg/ml	log-transformed	IL-21	13.4	455	550	1.47254	0.878443	2.46844		0.511755	0.247685	1.05737		0.833636	0.495549	1.40238		1.59038	0.825982	3.06217
pg/ml	log-transformed	IL-22	36.2	6.3	9.1	0.73245	0.499613	1.0738		1.43174	0.833492	2.45939		1.03714	0.705182	1.52536		1.61979	1.00029	2.62294	0.0499
pg/ml	log-transformed	IL-25	2.0	578	358	66.7082	-53.8715	187.288		-139.009	-308.218	30.1996		-26.5468	-148.073	94.9793		112.709	-40.1264	265.545
pg/ml	log-transformed	IL-26	3.4	2202	1.2	1.27052	0.968457	1.66681		0.783524	0.533309	1.15113		1.08787	0.827604	1.42998		1.18258	0.837099	1.67065
pg/ml	log-transformed	IL-27	62.4	510	873	0.44217	0.171589	1.13943		1.34806	0.350513	5.18459		1.53178	0.59117	3.96898		2.2783	0.685535	7.57165
pg/ml	log-transformed	IL-31	49.7	55	83	0.916923	0.648514	1.29642		0.581092	0.359317	0.939749	0.0271	1.02558	0.723253	1.45429		1.7152	1.11211	2.64535	0.015
pg/ml	log-transformed	IL-33	69.8	13	12	0.705558	0.538865	0.923815		0.920683	0.62449	1.35736		1.0539	0.803177	1.38288		1.60768	1.14978	2.24793	0.00582
pg/ml	log-transformed	IL-37	34.2	194	415	1.02162	0.747976	1.39539		0.939544	0.605375	1.45818		1.30839	0.958354	1.78628		1.16871	0.785586	1.73869
pg/ml	log-transformed	TNFa	79.2	2.3	2.1	1.05194	0.826906	1.33821		1.17824	0.839848	1.65297		0.788932	0.620828	1.00255		1.11877	0.823227	1.52041
pg/ml	log-transformed	IFNa	14.1	9.7	14	0.974532	0.612621	1.55025		0.439437	0.23154	0.834003	0.0123	0.808669	0.507008	1.28981		1.25737	0.695968	2.27162
pg/ml	log-transformed	IFNg	8.7	47	63	1.30188	0.796109	2.12897		0.499227	0.251177	0.992239	0.0478	0.764376	0.466382	1.25277		1.37293	0.734309	2.56695
pg/ml	log-transformed	TSLP	2.0	4.7	5.9	1.18998	0.745474	1.89954		0.474546	0.247881	0.908475	0.0248	0.740223	0.46307	1.18326		1.44458	0.797543	2.61656
pg/ml	log-transformed	LIGHT	21.5	21	22	0.937195	0.64265	1.36674		0.91495	0.537453	1.5576		1.13115	0.773584	1.654		1.70464	1.06145	2.73758	0.0276
ng/ml	normal	APRIL	0.0	1.1	0.3	-0.00389669	-0.118973	0.111179		0.0148837	-0.147369	0.177136		-0.00178354	-0.117836	0.114269		-0.0740438	-0.220461	0.072373
pg/ml	log-transformed	MIF	3.4	922	1417	0.753655	0.505453	1.12374		0.82136	0.466298	1.44678		1.20427	0.805854	1.79965		1.4967	0.902605	2.48182
ng/ml	normal	TGF-b	0.0	16	6.0	-1.56682	-3.57745	0.443803		0.866066	-1.9884	3.72053		1.25113	-0.766214	3.26848		0.497795	-2.06787	3.06346
ng/ml	log-transformed	YKL-40	0.0	21	12	0.959055	0.808731	1.13732		0.970981	0.763389	1.23502		1.0597	0.892544	1.25816		1.24748	1.00652	1.54612	0.0435
pg/ml	normal	CCL2	0.0	57	28	-10.1355	-19.3528	-0.918196	0.0314	-5.24199	-18.4187	7.93472		7.69892	-1.51095	16.9088		6.91961	-4.79349	18.6327
pg/ml	log-transformed	CCL7	22.1	39	37	0.992943	0.728326	1.3537		0.653997	0.424789	1.00688		0.75766	0.556125	1.03223		1.0989	0.740026	1.6318
pg/ml	log-transformed	CCL8	0.0	36	31	0.981537	0.799812	1.20455		0.892029	0.668717	1.18991		1.02794	0.836212	1.26363		1.04393	0.803877	1.35566
pg/ml	log-transformed	CCL11	0.0	50	25	0.892372	0.752437	1.05833		0.936761	0.735631	1.19288		0.98781	0.831714	1.1732		1.07994	0.868934	1.34219
pg/ml	log-transformed	CCL13	12.8	49	28	1.12327	0.898847	1.40372		1.02627	0.748669	1.40681		1.1242	0.898625	1.4064		0.988172	0.743456	1.31344
pg/ml	log-transformed	CCL17	0.0	304	173	0.946631	0.78186	1.14613		1.30266	0.997918	1.70045		1.04155	0.858959	1.26295		1.07697	0.843925	1.37437
ng/ml	log-transformed	CCL18	0.0	13	6.3	1.03487	0.884675	1.21056		1.25652	1.01029	1.56275	0.0403	1.08192	0.924149	1.26662		1.03436	0.846764	1.26353
pg/ml	log-transformed	CCL22	0.0	786	318	0.947748	0.825516	1.08808		1.03101	0.848326	1.25304		1.10478	0.962086	1.26863		1.16498	0.978434	1.3871
ng/ml	log-transformed	CCL25	0.0	1.1	0.6	0.946654	0.796444	1.12519		0.928665	0.727846	1.18489		1.10642	0.930229	1.31599		1.07584	0.863162	1.34093
pg/ml	log-transformed	CCL26	21.5	1.4	1.3	0.816281	0.51075	1.30458		1.31935	0.686038	2.53731		0.806479	0.504354	1.28959		0.916527	0.506688	1.65786
pg/ml	log-transformed	CCL27	79.9	10	21	0.886874	0.68407	1.1498		1.16601	0.808382	1.68184		1.17428	0.904958	1.52377		1.1136	0.799777	1.55055
pg/ml	log-transformed	CCL28	16.1	440	324	1.08405	0.676418	1.73732		0.915164	0.470566	1.77982		1.36883	0.853073	2.19642		1.38132	0.758216	2.51648
μg/ml	log-transformed	CXCL4	0.0	4.1	3.5	0.797503	0.673128	0.944859	0.00925	0.979458	0.766896	1.25094		0.943721	0.795606	1.11941		0.974823	0.785117	1.21037
pg/ml	log-transformed	CXCL8	3.4	31	53	0.945385	0.631541	1.41519		0.700592	0.397768	1.23396		1.05772	0.704238	1.58862		1.60518	0.964672	2.67098
pg/ml	log-transformed	CXCL9	8.7	14	11	1.10661	0.859489	1.42477		0.644656	0.454341	0.914691	0.0143	1.02923	0.797714	1.32794		1.01754	0.736944	1.40497
pg/ml	log-transformed	CXCL10	0.0	241	237	1.09595	0.84268	1.42534		0.780739	0.539846	1.12912		1.15365	0.885982	1.50218		1.00736	0.72024	1.40893
pg/ml	log-transformed	CXCL11	0.0	62	67	0.903225	0.667894	1.22148		0.690057	0.452513	1.0523		1.19756	0.884542	1.62135		0.970719	0.660309	1.42705
pg/ml	log-transformed	CXCL13	0.0	49	25	1.08588	0.905848	1.3017		0.76074	0.591036	0.97917	0.0339	1.09467	0.912319	1.31346		1.27928	1.01857	1.60673	0.0344
pg/ml	log-transformed	GM-CSF	63.8	10	6.9	0.676566	0.353592	1.29455		2.29885	0.936752	5.64152		1.15761	0.602798	2.22309		1.35583	0.598446	3.07176
pg/ml	log-transformed	VEGF	0.0	544	650	0.96925	0.687133	1.36719		0.931775	0.573702	1.51334		1.09134	0.771658	1.54346		1.2621	0.814857	1.95483
ng/ml	normal	BDNF	0.0	43	11	1.50042	-2.35296	5.3538		0.277802	-5.16657	5.72218		-1.02256	-4.90506	2.85994		-1.3467	-6.26135	3.56795
ng/ml	normal	sICAM-1	0.0	464	84	-23.2476	-51.2421	4.74681		-1.44298	-41.2771	38.3912		0.720891	-27.511	28.9528		7.09984	-28.6216	42.8213
μg/ml	normal	sVCAM-1	0.0	6.9	1.8	-0.664107	-1.27144	-0.0567769	0.0323	0.182434	-0.686948	1.05182		-0.0392316	-0.651686	0.573222		0.314625	-0.459041	1.08829
pg/ml	normal	sPD1	0.0	642	344	-81.8306	-197.41	33.7486		-70.5908	-234.246	93.0647		61.9648	-54.1544	178.084		185.169	40.7509	329.586	0.0123
μg/ml	log-transformed	sCD14	0.0	3.1	1.1	1.05772	0.973746	1.14894		1.02222	0.909072	1.14944		0.979415	0.901084	1.06455		1.01561	0.913844	1.12871
ng/ml	log-transformed	sCD19	43.0	2.1	1.9	0.200419	0.0875035	0.459044	0.000187	0.85594	0.251354	2.91474		1.32838	0.576652	3.06008		1.34489	0.46738	3.86996
ng/ml	log-transformed	sCD25	0.0	1.1	2.6	1.06569	0.818626	1.38731		0.870949	0.600684	1.26281		1.09428	0.83905	1.42714		1.18988	0.850721	1.66425
pg/ml	log-transformed	sCD27	12.8	100	76	0.440346	0.280367	0.691612	0.00045	0.606288	0.313951	1.17084		1.00963	0.638945	1.59536		1.44269	0.813896	2.55727
ng/ml	log-transformed	sCD40L	0.0	1.1	0.7	1.2406	0.915563	1.68102		0.760929	0.486369	1.19048		0.934491	0.687075	1.271		1.22254	0.831567	1.79732
pg/ml	log-transformed	IL-1RI	0.0	25	9.9	0.989876	0.846213	1.15793		0.9278	0.743989	1.15702		0.991479	0.846461	1.16134		1.21393	0.996203	1.47925
pg/ml	log-transformed	IL-1RII	12.8	426	281	0.57105	0.322615	1.0108		1.45976	0.647383	3.29156		1.75543	0.994269	3.09931		0.759677	0.366965	1.57266
pg/ml	log-transformed	TNF-R1	6.0	179	336	0.624449	0.419853	0.928745	0.0204	0.671462	0.381092	1.18308		1.53744	1.03667	2.28011	0.0326	1.31156	0.791644	2.17292
ng/ml	normal	TNF-R2	0.0	1.2	0.5	-0.125639	-0.300136	0.0488572		-0.10583	-0.352974	0.141315		0.139204	-0.035295	0.313703		0.23364	0.0141635	0.453117	0.0371
ng/ml	normal	sIL-6R	0.0	31	9.5	-2.93029	-6.09883	0.238255		0.389411	-4.12857	4.90739		-1.95022	-5.12971	1.22927		2.94504	-1.07143	6.96152
ng/ml	log-transformed	sIL-7Ra	0.0	30	23	0.759506	0.519454	1.11049		1.03208	0.601817	1.76995		1.0385	0.708017	1.52325		1.73824	1.07937	2.7993	0.0233
ng/ml	log-transformed	sVEGF-R1	0.0	3.9	2.0	0.740622	0.583551	0.939971	0.0139	0.936461	0.66458	1.31957		1.18182	0.930746	1.50062		1.20799	0.892452	1.63508
ng/ml	normal	Gal-1	0.0	12	5.9	-1.56732	-3.52792	0.393278		-0.310771	-3.09831	2.47677		1.07056	-0.898919	3.04004		3.91566	1.4959	6.33542	0.0017
ng/ml	log-transformed	Gal-3	0.0	2.4	1.5	0.857632	0.7058	1.04213		1.33529	1.01631	1.75438	0.038	1.05961	0.870776	1.28939		1.19005	0.929486	1.52367
pg/ml	log-transformed	Gal-7	85.9	79	193	0.868232	0.711621	1.05931		1.08993	0.822097	1.44503		1.12816	0.924002	1.37743		1.01711	0.789017	1.31115
ng/ml	log-transformed	Gal-9	0.0	2.8	1.4	0.912883	0.764728	1.08974		0.962543	0.749247	1.23656		1.18816	0.996062	1.4173		1.30865	1.04837	1.63356	0.0178
ng/ml	normal	E-selectin	0.0	96	34	-11.5205	-23.0078	-0.0332697	0.0493	5.9815	-10.4026	22.3656		5.56368	-5.98531	17.1127		6.38431	-8.24416	21.0128
ng/ml	log-transformed	S100A8	0.0	11	11	0.961077	0.711157	1.29882		1.05568	0.690398	1.61423		1.163	0.859235	1.57415		1.5054	1.0309	2.19829	0.0344
ng/ml	log-transformed	HSP70	28.9	2.0	1.6	0.359349	0.209311	0.616935	0.000261	0.949758	0.427801	2.10855		1.2525	0.727111	2.1575		1.38101	0.694075	2.74782
ng/ml	log-transformed	SAA1	80.5	46	154	0.735919	0.380072	1.42493		0.421843	0.167484	1.0625		0.919438	0.472262	1.79004		1.43045	0.61658	3.31859
μg/ml	log-transformed	MMP9	0.0	28	13	1.04845	0.905767	1.2136		0.927069	0.754336	1.13936		1.06637	0.920455	1.23542		1.17406	0.975861	1.41252
ng/ml	normal	TIMP1	0.0	240	69	-8.4832	-31.6423	14.6759		-9.48256	-42.1608	23.1957		-10.0126	-33.3109	13.2857		4.78071	-24.7761	34.3375
ng/ml	log-transformed	Apelin	0.0	0.7	1.0	0.904364	0.69679	1.17378		0.972899	0.673105	1.40622		0.851819	0.655713	1.10658		1.11965	0.803025	1.56111
ng/ml	log-transformed	Vimentin	23.5	12	12	0.683665	0.410162	1.13955		0.859563	0.417814	1.76837		0.626443	0.376997	1.04094		1.63988	0.861171	3.12272
ng/ml	log-transformed	TPO	51.0	14	20	2.02607	0.976165	4.20519		0.86734	0.305911	2.45914		1.71148	0.82382	3.55557		0.778957	0.306918	1.97699
pg/ml	log-transformed	Adipsin	2.7	629	346	0.902736	0.630807	1.29189		0.993467	0.598984	1.64775		1.12639	0.785112	1.61603		1.09294	0.691772	1.72677
ng/ml	log-transformed	Resistin	0.0	646	428	0.997301	0.83338	1.19346		0.990968	0.769304	1.2765		1.19727	1.00137	1.4315	0.048	0.646596	-1.16348	2.45667
pg/ml	log-transformed	Leptin	97.3	20	25	1.08462	0.964225	1.22005		1.09939	0.931003	1.29822		0.90836	0.807568	1.02173		0.976185	0.840072	1.13435
pg/ml	log-transformed	Chemerin	100.0	0.0	0.0
μg/ml	normal	RBP4	0.0	27	4.2	0.717663	-0.702535	2.13786		-0.00560853	-2.01501	2.00379		0.480744	-0.949354	1.91084		0.646596	-1.16348	2.45667
μg/ml	log-transformed	Adiponectin	30.2	167	136	0.417452	0.141724	1.22962		0.978986	0.210615	4.55055		1.468	0.494725	4.356		1.57789	0.398084	6.25432
μg/ml	log-transformed	CRP	0.0	6	16	1.59596	0.890952	2.85883		0.847758	0.370612	1.93921		1.02402	0.568957	1.84306		0.925847	0.440368	1.94653
Supplementary table 1
Circulating immune markers at 1 year of age, in the whole group (n=149) and within children with (n=54) and without (n=95) antibiotic treatment in the first week of life. P<0.05 was considered significantly different.
		>40% OOR
